# Supplementary material for: Exploring data literacy self-perception among Indonesian high school students
Source: PLoS One. 2025 Jan 3;20(1):e0312306. doi: 10.1371/journal.pone.0312306 (PMC11698427; doi:10.1371/journal.pone.0312306)
Supplement: S1 Data — (XLS) [file pone.0312306.s001.xls]

## Sheet: pre_survey
Id	Age	Gender	School	Class	Program/Specialisation	Basic concepts [Descriptive statistics]	Basic concepts [Population]	Basic concepts [Sample]	Basic concepts [Random sampling]	Basic concepts [Representative sampling]	Basic concepts [Parameter]	Basic concepts [Data cleaning]	Basic concepts [Data tidying]	Types of data/variables [Categorical data]	Types of data/variables [Nominal data]	Types of data/variables [Ordinal data]	Types of data/variables [Numerical data]	Types of data/variables [Discrete data]	Types of data/variables [Continuous data]	Basic Excel Skills [Opening a workbook and saving it]	Basic Excel Skills [Printing]	Basic Excel Skills [Copying and pasting]	Basic Excel Skills [Paste Special]	Basic Excel Skills [Managing different worksheets in a single Excel file]	Basic Excel Skills [Formatting cells e.g.: format font style, bold, italic, underline; alignment of text, merge cells, formatting cells, etc]	Basic Excel Skills [Sorting data]	Basic Excel Skills [Filters]	Basic Excel Skills [Find and replace]	Excel Functions and Formulae [Addition, multiplication and division]	Excel Functions and Formulae [Functions such as average and median]	Excel Functions and Formulae [Countif]	Excel Functions and Formulae [VLOOKUP]	Excel Functions and Formulae [IF and IFS function]	Excel Functions and Formulae [Data cleaning (duplicates, missing values)]	Graphs and Tables [Constructing Pivot Tables]	Graphs and Tables [Drawing bar and pie charts]	Graphs and Tables [Drawing scatter plots]	Attitude towards data [I enjoy working with data.]	Attitude towards data [Data is important in our daily life.]	Attitude towards data [The ability to work with data is important for my study at high school.]	Attitude towards data [The ability to work with data is important for my future study.]	Attitude towards data [The ability to work with data is important for my future employment]	Attitude towards data [The ability to work with data will improve my ability to answer a question.]	Attitude towards data [The ability to work with data will improve my ability to evaluate whether information/news/reports are accurate.]	Attitude towards data [The ability to work with data is important.]	Attitude towards data [I find working with data challenging.]	I am interested in‚Ä¶ [Collecting my own data]	I am interested in‚Ä¶ [Gathering data from other people]	I am interested in‚Ä¶ [Comparing my data with other people‚Äôs data]
1	17	1	1	X	1	Good	Very little	Excellent	Good	Fair	Good	Fair	Good	Excellent	Good	Good	Fair	Fair	Fair	Excellent	Excellent	Good	Good	Good	Good	Good	Good	Good	Fair	Good	Good	Good	Good	Good	Fair	Very little	Fair	Neither agree nor disagree	Partially agree	Strongly agree	Strongly agree	Strongly agree	Strongly agree	Partially agree	Partially agree	Neither agree nor disagree	Partially agree	Partially agree	Partially agree
2	17	1	1	X	1	Fair	Not at all	Fair	Fair	Fair	Fair	Fair	Fair	Fair	Fair	Fair	Fair	Fair	Fair	Very little	Good	Excellent	Good	Very little	Very little	Very little	Very little	Not at all	Very little	Very little	Very little	Very little	Very little	Very little	Very little	Very little	Very little	Partially agree	Partially agree	Partially agree	Partially agree	Partially agree	Partially agree	Partially agree	Partially agree	Partially agree	Partially disagree	Neither agree nor disagree	Partially disagree
3	16	1	1	XI	1	Good	Fair	Fair	Very little	Very little	Good	Good	Good	Fair	Fair	Good	Very little	Fair	Fair	Excellent	Excellent	Good	Good	Good	Good	Fair	Good	Excellent	Good	Good	Good	Good	Good	Fair	Very little	Fair	Not at all	Partially agree	Strongly agree	Partially agree	Strongly agree	Strongly agree	Strongly agree	Strongly agree	Partially agree	Partially agree	Partially agree	Neither agree nor disagree	Strongly agree
4	16	1	4	XI	2	Very little	Not at all	Not at all	Very little	Fair	Fair	Fair	Fair	Very little	Not at all	Very little	Fair	Very little	Very little	Good	Fair	Good	Fair	Very little	Good	Very little	Very little	Good	Good	Fair	Fair	Fair	Very little	Very little	Not at all	Very little	Very little	Partially disagree	Partially agree	Neither agree nor disagree	Partially agree	Partially disagree	Partially agree	Partially agree	Partially agree	Strongly agree	Partially agree	Strongly agree	Strongly agree
5	16	1	5	X	4	Good	Good	Good	Good	Good	Good	Good	Good	Good	Good	Good	Good	Good	Good	Good	Good	Good	Good	Good	Good	Good	Good	Good	Good	Good	Good	Good	Good	Good	Good	Good	Good	Partially agree	Partially agree	Partially agree	Partially agree	Partially agree	Partially agree	Partially agree	Partially agree	Partially agree	Partially agree	Partially disagree	Partially disagree
6	17	1	1	XI	1	Not at all	Not at all	Not at all	Not at all	Not at all	Not at all	Not at all	Not at all	Not at all	Not at all	Not at all	Not at all	Not at all	Not at all	Not at all	Not at all	Not at all	Not at all	Not at all	Not at all	Not at all	Not at all	Not at all	Not at all	Not at all	Not at all	Not at all	Not at all	Not at all	Not at all	Not at all	Not at all	Strongly agree	Strongly agree	Strongly agree	Strongly agree	Strongly agree	Strongly agree	Strongly agree	Strongly agree	Strongly agree	Strongly agree	Strongly agree	Strongly agree
8	16	2	2	XI	1	Fair	Fair	Fair	Fair	Fair	Fair	Fair	Fair	Fair	Fair	Fair	Fair	Fair	Fair	Fair	Fair	Fair	Fair	Fair	Fair	Fair	Fair	Fair	Fair	Fair	Fair	Fair	Fair	Fair	Fair	Fair	Fair	Partially agree	Neither agree nor disagree	Neither agree nor disagree	Neither agree nor disagree	Neither agree nor disagree	Neither agree nor disagree	Neither agree nor disagree	Neither agree nor disagree	Neither agree nor disagree	Neither agree nor disagree	Neither agree nor disagree	Neither agree nor disagree
9	17	2	1	X	1	Very little	Very little	Very little	Not at all	Very little	Not at all	Fair	Fair	Very little	Fair	Very little	Very little	Fair	Very little	Very little	Very little	Good	Very little	Good	Good	Fair	Fair	Good	Good	Fair	Good	Good	Fair	Very little	Fair	Fair	Very little	Neither agree nor disagree	Partially agree	Neither agree nor disagree	Partially agree	Partially agree	Partially agree	Partially agree	Partially agree	Partially disagree	Neither agree nor disagree	Partially disagree	Partially disagree
10	17	2	4	XI	2	Not at all	Not at all	Not at all	Not at all	Not at all	Not at all	Not at all	Not at all	Not at all	Not at all	Not at all	Not at all	Not at all	Not at all	Good	Not at all	Good	Not at all	Good	Good	Not at all	Not at all	Not at all	Very little	Very little	Not at all	Not at all	Not at all	Not at all	Not at all	Not at all	Not at all	Partially disagree	Strongly agree	Strongly agree	Strongly agree	Strongly agree	Strongly agree	Strongly agree	Strongly agree	Partially disagree	Strongly agree	Partially disagree	Partially disagree
12	17	1	2	XI	5	Very little	Fair	Fair	Very little	Good	Fair	Good	Excellent	Very little	Fair	Fair	Fair	Very little	Very little	Very little	Very little	Fair	Fair	Very little	Very little	Very little	Fair	Fair	Fair	Good	Good	Fair	Good	Good	Fair	Fair	Fair	Partially agree	Partially agree	Partially agree	Partially agree	Partially agree	Partially agree	Partially agree	Partially agree	Partially agree	Partially agree	Partially agree	Partially agree
13	17	1	1	XI	1	Fair	Good	Good	Fair	Fair	Fair	Good	Good	Good	Good	Good	Good	Good	Good	Excellent	Excellent	Excellent	Excellent	Excellent	Excellent	Not at all	Fair	Excellent	Not at all	Not at all	Not at all	Excellent	Excellent	Not at all	Not at all	Not at all	Not at all	Strongly agree	Strongly agree	Strongly agree	Strongly agree	Strongly agree	Strongly agree	Strongly agree	Strongly agree	Strongly agree	Partially agree	Partially agree	Strongly agree
14	17	2	1	XI	1	Fair	Fair	Fair	Very little	Very little	Very little	Fair	Fair	Fair	Fair	Fair	Good	Fair	Good	Excellent	Excellent	Excellent	Good	Fair	Excellent	Good	Fair	Excellent	Fair	Fair	Fair	Not at all	Not at all	Very little	Very little	Very little	Very little	Neither agree nor disagree	Strongly agree	Partially agree	Partially agree	Partially agree	Neither agree nor disagree	Partially agree	Partially agree	Neither agree nor disagree	Neither agree nor disagree	Partially agree	Partially agree
16	17	2	1	XI	1	Very little	Not at all	Very little	Not at all	Very little	Very little	Very little	Very little	Very little	Very little	Very little	Very little	Very little	Very little	Very little	Very little	Very little	Not at all	Very little	Very little	Very little	Very little	Very little	Not at all	Not at all	Not at all	Not at all	Not at all	Very little	Very little	Very little	Very little	Partially agree	Partially agree	Partially agree	Partially agree	Partially agree	Partially agree	Partially agree	Partially agree	Partially agree	Neither agree nor disagree	Neither agree nor disagree	Neither agree nor disagree
18	16	1	2	X	1	Excellent	Fair	Very little	Good	Fair	Very little	Not at all	Fair	Very little	Fair	Very little	Excellent	Good	Fair	Very little	Fair	Excellent	Fair	Good	Fair	Good	Excellent	Fair	Not at all	Fair	Not at all	Excellent	Good	Fair	Not at all	Fair	Very little	Partially disagree	Strongly disagree	Partially agree	Neither agree nor disagree	Strongly agree	Strongly agree	Partially agree	Partially disagree	Strongly disagree	Partially disagree	Strongly disagree	Partially disagree
21	15	1	4	X	2	Not at all	Not at all	Not at all	Not at all	Not at all	Not at all	Not at all	Not at all	Not at all	Not at all	Not at all	Not at all	Not at all	Not at all	Excellent	Not at all	Excellent	Very little	Fair	Excellent	Good	Not at all	Excellent	Excellent	Excellent	Very little	Excellent	Very little	Not at all	Not at all	Not at all	Not at all	Strongly agree	Strongly agree	Strongly agree	Strongly agree	Strongly agree	Strongly agree	Strongly agree	Strongly agree	Strongly agree	Strongly agree	Partially agree	Neither agree nor disagree
22	16	2	5	XI	3	Fair	Fair	Fair	Fair	Fair	Fair	Fair	Fair	Fair	Fair	Fair	Fair	Fair	Fair	Fair	Fair	Fair	Fair	Fair	Fair	Fair	Fair	Fair	Fair	Fair	Fair	Fair	Fair	Fair	Fair	Fair	Fair	Strongly agree	Strongly agree	Strongly agree	Strongly agree	Strongly agree	Strongly agree	Strongly agree	Strongly agree	Strongly agree	Strongly agree	Strongly agree	Strongly agree
23	17	1	1	X	1	Good	Fair	Fair	Fair	Fair	Fair	Not at all	Good	Fair	Fair	Fair	Fair	Fair	Fair	Excellent	Excellent	Excellent	Excellent	Very little	Excellent	Fair	Very little	Excellent	Good	Good	Very little	Fair	Not at all	Not at all	Very little	Fair	Very little	Neither agree nor disagree	Strongly agree	Strongly agree	Strongly agree	Strongly agree	Neither agree nor disagree	Strongly agree	Strongly agree	Strongly agree	Partially disagree	Partially agree	Neither agree nor disagree
24	16	2	5	XI	3	Good	Good	Good	Good	Good	Good	Good	Good	Good	Good	Good	Good	Good	Good	Good	Good	Good	Good	Good	Good	Good	Good	Good	Good	Good	Good	Good	Good	Good	Good	Good	Good	Partially agree	Partially agree	Partially agree	Partially agree	Partially agree	Partially agree	Partially agree	Partially agree	Partially agree	Partially agree	Partially agree	Partially agree
26	18	2	4	XI	2	Not at all	Very little	Very little	Not at all	Not at all	Not at all	Not at all	Not at all	Very little	Very little	Not at all	Not at all	Not at all	Not at all	Very little	Very little	Very little	Not at all	Not at all	Very little	Not at all	Very little	Very little	Not at all	Not at all	Not at all	Very little	Very little	Not at all	Not at all	Not at all	Not at all	Strongly agree	Strongly agree	Strongly agree	Strongly agree	Strongly agree	Strongly agree	Strongly agree	Strongly agree	Strongly agree	Strongly agree	Strongly agree	Strongly agree
27	16	1	1	X	1	Very little	Very little	Very little	Very little	Very little	Fair	Fair	Very little	Very little	Very little	Very little	Not at all	Very little	Very little	Very little	Very little	Very little	Very little	Very little	Very little	Not at all	Not at all	Not at all	Not at all	Very little	Not at all	Not at all	Not at all	Not at all	Not at all	Not at all	Not at all	Neither agree nor disagree	Partially disagree	Partially disagree	Partially disagree	Strongly disagree	Partially disagree	Strongly agree	Partially disagree	Strongly agree	Neither agree nor disagree	Neither agree nor disagree	Partially disagree
28	15	2	1	X	1	Very little	Very little	Fair	Very little	Not at all	Not at all	Very little	Not at all	Fair	Fair	Fair	Very little	Fair	Fair	Good	Very little	Good	Very little	Very little	Fair	Fair	Very little	Very little	Very little	Fair	Fair	Fair	Fair	Very little	Not at all	Not at all	Not at all	Neither agree nor disagree	Partially agree	Strongly agree	Strongly agree	Partially agree	Partially agree	Strongly agree	Partially agree	Neither agree nor disagree	Neither agree nor disagree	Neither agree nor disagree	Partially agree
29	16	2	2	X	1	Excellent	Excellent	Excellent	Excellent	Excellent	Excellent	Excellent	Excellent	Good	Good	Good	Good	Good	Good	Excellent	Excellent	Excellent	Excellent	Excellent	Excellent	Excellent	Excellent	Excellent	Excellent	Excellent	Excellent	Excellent	Excellent	Excellent	Excellent	Excellent	Excellent	Strongly agree	Strongly agree	Strongly agree	Strongly agree	Strongly agree	Strongly agree	Strongly agree	Strongly agree	Strongly agree	Strongly agree	Strongly agree	Strongly agree
32	16	2	5	X	3	Very little	Very little	Good	Good	Very little	Very little	Not at all	Very little	Good	Good	Very little	Very little	Good	Excellent	Good	Not at all	Very little	Very little	Very little	Good	Very little	Good	Very little	Not at all	Very little	Good	Very little	Good	Very little	Very little	Excellent	Very little	Strongly agree	Strongly agree	Strongly agree	Strongly agree	Strongly agree	Strongly agree	Strongly agree	Neither agree nor disagree	Neither agree nor disagree	Partially disagree	Partially disagree	Strongly disagree
33	17	2	4	XI	2	Not at all	Not at all	Not at all	Not at all	Not at all	Not at all	Good	Excellent	Not at all	Very little	Not at all	Not at all	Not at all	Good	Good	Excellent	Excellent	Good	Very little	Very little	Not at all	Not at all	Not at all	Not at all	Not at all	Not at all	Very little	Not at all	Very little	Very little	Very little	Very little	Partially disagree	Partially disagree	Partially disagree	Partially disagree	Partially disagree	Partially disagree	Partially disagree	Partially disagree	Partially disagree	Partially disagree	Partially disagree	Partially disagree
34	17	1	1	XI	1	Fair	Very little	Very little	Very little	Very little	Very little	Fair	Fair	Fair	Fair	Fair	Good	Fair	Very little	Good	Good	Good	Fair	Fair	Fair	Good	Fair	Fair	Good	Good	Fair	Fair	Fair	Very little	Fair	Fair	Very little	Neither agree nor disagree	Neither agree nor disagree	Partially agree	Neither agree nor disagree	Partially agree	Partially agree	Neither agree nor disagree	Partially agree	Partially agree	Partially agree	Partially agree	Partially agree
35	16	2	4	XI	2	Not at all	Good	Very little	Not at all	Good	Not at all	Very little	Not at all	Good	Not at all	Not at all	Not at all	Not at all	Not at all	Excellent	Excellent	Excellent	Excellent	Good	Excellent	Good	Very little	Good	Very little	Very little	Very little	Not at all	Not at all	Very little	Not at all	Very little	Very little	Strongly agree	Strongly agree	Strongly agree	Strongly agree	Strongly agree	Strongly agree	Strongly agree	Strongly agree	Strongly agree	Strongly agree	Strongly agree	Strongly agree
36	16	2	4	XI	2	Very little	Very little	Fair	Very little	Very little	Not at all	Very little	Very little	Good	Very little	Not at all	Good	Not at all	Not at all	Good	Good	Excellent	Excellent	Fair	Excellent	Very little	Very little	Very little	Very little	Good	Good	Not at all	Very little	Not at all	Not at all	Not at all	Not at all	Neither agree nor disagree	Partially disagree	Neither agree nor disagree	Partially disagree	Partially agree	Neither agree nor disagree	Neither agree nor disagree	Partially agree	Strongly agree	Partially disagree	Partially disagree	Neither agree nor disagree
37	17	2	2	XI	1	Excellent	Excellent	Excellent	Good	Excellent	Good	Excellent	Excellent	Excellent	Excellent	Excellent	Excellent	Excellent	Excellent	Excellent	Excellent	Excellent	Excellent	Good	Good	Excellent	Excellent	Excellent	Good	Excellent	Good	Good	Excellent	Excellent	Excellent	Good	Excellent	Strongly agree	Strongly agree	Partially agree	Strongly agree	Strongly agree	Partially agree	Strongly agree	Partially agree	Strongly agree	Strongly agree	Strongly agree	Partially agree
38	16	1	1	X	5	Good	Excellent	Fair	Fair	Excellent	Excellent	Good	Very little	Good	Excellent	Good	Good	Good	Fair	Excellent	Excellent	Excellent	Excellent	Excellent	Excellent	Excellent	Excellent	Excellent	Good	Excellent	Excellent	Excellent	Fair	Excellent	Fair	Fair	Fair	Partially agree	Strongly agree	Strongly agree	Strongly agree	Strongly agree	Strongly agree	Strongly agree	Strongly agree	Strongly agree	Strongly agree	Strongly agree	Strongly agree
39	16	2	5	X	3	Excellent	Good	Fair	Good	Good	Excellent	Excellent	Excellent	Excellent	Excellent	Excellent	Good	Excellent	Good	Excellent	Excellent	Excellent	Excellent	Excellent	Good	Excellent	Excellent	Good	Good	Excellent	Excellent	Excellent	Excellent	Good	Good	Excellent	Good	Strongly agree	Strongly agree	Strongly agree	Strongly agree	Strongly agree	Strongly agree	Strongly agree	Strongly agree	Strongly agree	Strongly agree	Strongly agree	Strongly agree
40	16	1	1	XI	1	Fair	Good	Fair	Very little	Fair	Fair	Very little	Very little	Fair	Good	Good	Fair	Fair	Fair	Excellent	Excellent	Excellent	Good	Good	Excellent	Good	Good	Good	Excellent	Fair	Fair	Fair	Good	Very little	Very little	Very little	Very little	Partially disagree	Strongly agree	Partially agree	Partially agree	Partially agree	Neither agree nor disagree	Neither agree nor disagree	Partially agree	Partially agree	Neither agree nor disagree	Partially agree	Partially agree
41	16	1	1	XI	1	Fair	Fair	Fair	Fair	Fair	Fair	Fair	Fair	Fair	Fair	Fair	Fair	Fair	Fair	Good	Good	Good	Good	Good	Good	Good	Good	Good	Fair	Fair	Fair	Fair	Fair	Fair	Fair	Fair	Fair	Partially agree	Partially agree	Partially agree	Partially agree	Partially agree	Partially agree	Partially agree	Partially agree	Partially agree	Partially agree	Partially agree	Partially agree
42	16	2	5	XI	3	Good	Fair	Fair	Fair	Fair	Fair	Good	Good	Good	Good	Fair	Fair	Fair	Fair	Good	Good	Good	Good	Good	Good	Fair	Fair	Good	Fair	Fair	Fair	Fair	Good	Good	Fair	Fair	Fair	Strongly agree	Strongly agree	Strongly agree	Strongly agree	Strongly agree	Strongly agree	Strongly agree	Strongly agree	Strongly agree	Partially agree	Partially agree	Partially agree
43	17	2	4	XI	2	Good	Excellent	Fair	Fair	Good	Fair	Good	Excellent	Good	Good	Fair	Very little	Very little	Very little	Excellent	Good	Good	Excellent	Excellent	Excellent	Fair	Fair	Fair	Excellent	Excellent	Very little	Fair	Very little	Fair	Very little	Fair	Fair	Strongly agree	Partially agree	Strongly agree	Strongly agree	Strongly agree	Strongly agree	Partially agree	Strongly agree	Strongly agree	Strongly agree	Strongly agree	Strongly agree
45	16	1	1	XI	1	Very little	Very little	Very little	Very little	Very little	Very little	Not at all	Not at all	Very little	Fair	Very little	Fair	Not at all	Very little	Excellent	Excellent	Excellent	Fair	Fair	Excellent	Good	Good	Good	Good	Good	Fair	Fair	Fair	Very little	Good	Good	Good	Partially agree	Strongly agree	Strongly agree	Strongly agree	Strongly agree	Strongly agree	Strongly agree	Strongly agree	Partially agree	Strongly agree	Strongly agree	Strongly agree
47	17	2	4	XI	2	Good	Excellent	Fair	Fair	Good	Fair	Good	Excellent	Good	Good	Fair	Very little	Very little	Very little	Excellent	Good	Good	Excellent	Excellent	Excellent	Good	Good	Good	Excellent	Excellent	Very little	Fair	Very little	Fair	Very little	Fair	Fair	Strongly agree	Partially agree	Strongly agree	Strongly agree	Strongly agree	Strongly agree	Partially agree	Strongly agree	Strongly agree	Strongly agree	Strongly agree	Strongly agree
48	17	2	1	XI	1	Good	Good	Good	Good	Good	Good	Good	Good	Good	Good	Good	Good	Good	Good	Good	Good	Good	Good	Good	Good	Good	Good	Good	Good	Good	Good	Good	Good	Good	Good	Good	Good	Strongly agree	Strongly agree	Strongly agree	Strongly agree	Strongly agree	Strongly agree	Strongly agree	Strongly agree	Strongly agree	Strongly agree	Strongly agree	Strongly agree
51	17	2	4	XI	2	Not at all	Not at all	Not at all	Not at all	Not at all	Not at all	Not at all	Fair	Not at all	Fair	Not at all	Not at all	Not at all	Not at all	Not at all	Good	Good	Not at all	Not at all	Fair	Not at all	Not at all	Not at all	Not at all	Not at all	Not at all	Not at all	Not at all	Not at all	Not at all	Not at all	Not at all	Strongly agree	Strongly agree	Strongly agree	Strongly agree	Strongly agree	Strongly agree	Strongly agree	Strongly agree	Strongly agree	Strongly agree	Strongly agree	Strongly agree
53	16	1	1	X	1	Very little	Very little	Very little	Fair	Fair	Very little	Fair	Fair	Excellent	Excellent	Excellent	Excellent	Excellent	Excellent	Excellent	Excellent	Excellent	Excellent	Excellent	Excellent	Excellent	Excellent	Excellent	Fair	Fair	Fair	Fair	Fair	Fair	Very little	Fair	Very little	Strongly agree	Strongly agree	Strongly agree	Strongly agree	Strongly agree	Strongly agree	Strongly agree	Strongly agree	Strongly agree	Strongly agree	Strongly agree	Partially agree
54	16	2	4	XI	6	Very little	Very little	Very little	Very little	Very little	Very little	Very little	Very little	Very little	Very little	Not at all	Very little	Very little	Very little	Fair	Very little	Fair	Fair	Very little	Very little	Very little	Not at all	Very little	Very little	Very little	Very little	Very little	Very little	Very little	Fair	Fair	Fair	Partially disagree	Partially disagree	Partially disagree	Partially disagree	Partially disagree	Partially disagree	Partially disagree	Partially disagree	Strongly disagree	Partially disagree	Partially disagree	Partially disagree
55	17	2	4	XI	2	Not at all	Fair	Very little	Not at all	Not at all	Very little	Fair	Fair	Not at all	Very little	Not at all	Not at all	Very little	Not at all	Not at all	Fair	Very little	Very little	Not at all	Not at all	Not at all	Very little	Not at all	Not at all	Very little	Not at all	Very little	Not at all	Not at all	Very little	Fair	Fair	Strongly disagree	Partially disagree	Strongly disagree	Strongly disagree	Partially disagree	Strongly disagree	Strongly disagree	Partially disagree	Strongly disagree	Strongly disagree	Partially disagree	Strongly disagree
[truncated: 11 more columns]

## Sheet: post_survey
Id	Age	Gender	School	Class	Program/Specialisation	Basic concepts [Descriptive statistics]	Basic concepts [Population]	Basic concepts [Sample]	Basic concepts [Random sampling]	Basic concepts [Representative sampling]	Basic concepts [Parameter]	Basic concepts [Data cleaning]	Basic concepts [Data tidying]	Types of data/variables [Categorical data]	Types of data/variables [Nominal data]	Types of data/variables [Ordinal data]	Types of data/variables [Numerical data]	Types of data/variables [Discrete data]	Types of data/variables [Continuous data]	Basic Excel Skills [Opening a workbook and saving it]	Basic Excel Skills [Printing]	Basic Excel Skills [Copying and pasting]	Basic Excel Skills [Paste Special]	Basic Excel Skills [Managing different worksheets in a single Excel file]	Basic Excel Skills [Formatting cells e.g.: format font style, bold, italic, underline; alignment of text, merge cells, formatting cells, etc]	Basic Excel Skills [Sorting data]	Basic Excel Skills [Filters]	Basic Excel Skills [Find and replace]	Excel Functions and Formulae [Addition, multiplication and division]	Excel Functions and Formulae [Functions such as average and median]	Excel Functions and Formulae [Countif]	Excel Functions and Formulae [VLOOKUP]	Excel Functions and Formulae [IF and IFS function]	Excel Functions and Formulae [Data cleaning (duplicates, missing values)]	Graphs and Tables [Constructing Pivot Tables]	Graphs and Tables [Drawing bar and pie charts]	Graphs and Tables [Drawing scatter plots]	Attitude towards data [I enjoy working with data.]	Attitude towards data [Data is important in our daily life.]	Attitude towards data [The ability to work with data is important for my study at high school.]	Attitude towards data [The ability to work with data is important for my future study.]	Attitude towards data [The ability to work with data is important for my future employment]	Attitude towards data [The ability to work with data will improve my ability to answer a question.]	Attitude towards data [The ability to work with data will improve my ability to evaluate whether information/news/reports are accurate.]	Attitude towards data [The ability to work with data is important.]	Attitude towards data [I find working with data challenging.]	I am interested in‚Ä¶ [Collecting my own data]	I am interested in‚Ä¶ [Gathering data from other people]	I am interested in‚Ä¶ [Comparing my data with other people‚Äôs data]
1	17	1	1	XI	1	Good	Excellent	Good	Good	Good	Good	Fair	Good	Good	Fair	Good	Good	Fair	Good	Excellent	Good	Excellent	Excellent	Good	Good	Good	Excellent	Good	Fair	Fair	Very little	Fair	Fair	Fair	Fair	Very little	Fair	Neither agree nor disagree	Partially agree	Partially agree	Partially agree	Partially agree	Partially agree	Partially agree	Strongly agree	Neither agree nor disagree	Strongly agree	Neither agree nor disagree	Strongly agree
2	17	1	1	XI	1	Very little	Very little	Very little	Very little	Very little	Not at all	Very little	Not at all	Good	Fair	Good	Good	Good	Fair	Fair	Very little	Fair	Fair	Very little	Fair	Very little	Fair	Fair	Fair	Fair	Very little	Very little	Very little	Fair	Fair	Fair	Very little	Partially disagree	Strongly disagree	Partially disagree	Partially disagree	Strongly disagree	Partially disagree	Strongly disagree	Strongly disagree	Partially disagree	Partially disagree	Neither agree nor disagree	Partially disagree
3	16	1	1	XI	1	Good	Good	Excellent	Excellent	Good	Excellent	Good	Good	Excellent	Good	Excellent	Excellent	Good	Excellent	Excellent	Excellent	Excellent	Excellent	Excellent	Excellent	Excellent	Excellent	Excellent	Good	Good	Good	Good	Good	Good	Good	Good	Good	Partially agree	Partially agree	Partially agree	Partially agree	Strongly agree	Partially agree	Partially agree	Partially agree	Strongly agree	Neither agree nor disagree	Partially agree	Neither agree nor disagree
4	16	1	4	XI	2	Fair	Very little	Good	Fair	Good	Good	Fair	Fair	Very little	Fair	Fair	Very little	Not at all	Fair	Fair	Good	Good	Fair	Fair	Good	Good	Fair	Good	Fair	Very little	Fair	Not at all	Very little	Fair	Very little	Not at all	Very little	Neither agree nor disagree	Partially disagree	Neither agree nor disagree	Strongly disagree	Neither agree nor disagree	Partially disagree	Strongly disagree	Partially disagree	Partially disagree	Partially agree	Neither agree nor disagree	Neither agree nor disagree
5	16	1	5	XI	4	Good	Good	Good	Good	Good	Good	Good	Good	Good	Good	Good	Good	Good	Good	Good	Good	Good	Good	Good	Good	Good	Good	Good	Good	Good	Good	Good	Good	Good	Good	Good	Good	Partially agree	Partially agree	Partially agree	Partially agree	Partially agree	Partially agree	Partially agree	Partially agree	Partially agree	Partially agree	Partially agree	Partially agree
6	17	1	1	XI	1	Very little	Very little	Very little	Very little	Very little	Very little	Very little	Very little	Very little	Very little	Very little	Very little	Very little	Very little	Fair	Fair	Fair	Fair	Fair	Fair	Fair	Fair	Fair	Fair	Fair	Fair	Fair	Fair	Fair	Fair	Fair	Fair	Partially agree	Partially agree	Partially agree	Partially agree	Partially agree	Partially agree	Partially agree	Partially agree	Partially agree	Partially agree	Partially agree	Partially agree
8	16	2	2	XI	1	Fair	Fair	Fair	Fair	Fair	Fair	Fair	Fair	Fair	Fair	Fair	Fair	Fair	Fair	Fair	Fair	Fair	Fair	Fair	Fair	Fair	Fair	Fair	Fair	Fair	Fair	Fair	Fair	Fair	Fair	Fair	Fair	Neither agree nor disagree	Neither agree nor disagree	Neither agree nor disagree	Neither agree nor disagree	Neither agree nor disagree	Neither agree nor disagree	Neither agree nor disagree	Neither agree nor disagree	Neither agree nor disagree	Neither agree nor disagree	Neither agree nor disagree	Neither agree nor disagree
9	17	2	1	X	1	Good	Good	Good	Good	Good	Fair	Good	Good	Fair	Fair	Fair	Good	Good	Fair	Excellent	Excellent	Good	Good	Good	Good	Good	Good	Good	Fair	Good	Fair	Fair	Good	Good	Good	Good	Good	Partially agree	Partially agree	Partially agree	Strongly agree	Strongly agree	Partially agree	Partially agree	Strongly agree	Neither agree nor disagree	Partially agree	Partially agree	Neither agree nor disagree
10	17	2	4	XI	2	Very little	Not at all	Very little	Not at all	Not at all	Not at all	Good	Very little	Not at all	Very little	Not at all	Very little	Good	Very little	Excellent	Good	Excellent	Good	Excellent	Good	Very little	Not at all	Very little	Very little	Very little	Very little	Not at all	Very little	Not at all	Very little	Good	Very little	Partially agree	Strongly agree	Strongly agree	Partially agree	Partially agree	Partially agree	Strongly agree	Partially agree	Partially agree	Partially agree	Partially disagree	Partially agree
12	17	1	2	XI	5	Fair	Fair	Excellent	Excellent	Excellent	Good	Excellent	Excellent	Fair	Not at all	Very little	Fair	Good	Very little	Fair	Fair	Good	Good	Good	Fair	Fair	Very little	Not at all	Fair	Fair	Very little	Very little	Fair	Very little	Very little	Fair	Very little	Neither agree nor disagree	Neither agree nor disagree	Partially disagree	Partially disagree	Partially disagree	Partially disagree	Neither agree nor disagree	Neither agree nor disagree	Neither agree nor disagree	Neither agree nor disagree	Partially disagree	Strongly disagree
13	17	1	1	XI	1	Good	Fair	Good	Fair	Fair	Good	Good	Fair	Good	Fair	Fair	Good	Good	Fair	Good	Good	Fair	Good	Fair	Good	Good	Good	Fair	Good	Fair	Good	Fair	Fair	Fair	Good	Good	Good	Partially agree	Partially agree	Neither agree nor disagree	Partially agree	Partially agree	Neither agree nor disagree	Partially agree	Partially agree	Neither agree nor disagree	Partially agree	Partially agree	Neither agree nor disagree
14	17	2	1	XI	1	Fair	Excellent	Excellent	Excellent	Excellent	Fair	Fair	Fair	Excellent	Fair	Fair	Good	Good	Good	Excellent	Excellent	Excellent	Good	Fair	Excellent	Excellent	Excellent	Excellent	Good	Good	Fair	Very little	Very little	Fair	Good	Good	Good	Neither agree nor disagree	Strongly agree	Strongly agree	Strongly agree	Neither agree nor disagree	Strongly agree	Partially agree	Strongly agree	Partially disagree	Neither agree nor disagree	Neither agree nor disagree	Partially agree
16	17	2	1	XI	1	Good	Good	Good	Fair	Good	Fair	Fair	Fair	Good	Good	Good	Good	Good	Good	Good	Good	Good	Good	Good	Good	Good	Good	Good	Good	Good	Good	Good	Good	Good	Good	Fair	Fair	Partially agree	Strongly agree	Strongly agree	Strongly agree	Strongly agree	Strongly agree	Strongly agree	Strongly agree	Partially agree	Partially agree	Partially agree	Neither agree nor disagree
18	16	1	2	X	1	Not at all	Good	Fair	Very little	Very little	Excellent	Fair	Very little	Very little	Fair	Very little	Good	Fair	Very little	Very little	Not at all	Fair	Very little	Not at all	Very little	Fair	Fair	Very little	Good	Good	Good	Good	Good	Good	Good	Good	Good	Neither agree nor disagree	Partially disagree	Neither agree nor disagree	Partially agree	Neither agree nor disagree	Partially disagree	Partially disagree	Strongly disagree	Partially disagree	Partially disagree	Strongly disagree	Partially agree
21	16	1	4	XI	2	Good	Good	Good	Good	Good	Good	Good	Good	Good	Good	Good	Excellent	Good	Excellent	Excellent	Excellent	Excellent	Excellent	Excellent	Excellent	Excellent	Good	Excellent	Good	Excellent	Excellent	Excellent	Excellent	Fair	Good	Good	Good	Strongly agree	Strongly agree	Strongly agree	Strongly agree	Strongly agree	Strongly agree	Strongly agree	Strongly agree	Strongly agree	Strongly agree	Strongly agree	Strongly agree
22	16	2	5	XI	3	Good	Good	Good	Good	Good	Good	Good	Good	Good	Good	Good	Good	Good	Good	Good	Good	Good	Good	Good	Good	Good	Good	Good	Good	Good	Good	Good	Good	Good	Good	Good	Good	Partially agree	Partially agree	Partially agree	Partially agree	Partially agree	Partially agree	Partially agree	Partially agree	Partially agree	Partially agree	Partially agree	Partially agree
23	16	1	1	XI	1	Good	Good	Good	Good	Good	Good	Good	Excellent	Good	Good	Good	Good	Good	Excellent	Excellent	Excellent	Excellent	Excellent	Excellent	Excellent	Excellent	Excellent	Excellent	Excellent	Excellent	Excellent	Excellent	Good	Excellent	Good	Good	Very little	Neither agree nor disagree	Strongly agree	Partially agree	Strongly agree	Strongly agree	Strongly agree	Strongly agree	Strongly agree	Neither agree nor disagree	Neither agree nor disagree	Partially agree	Strongly agree
24	17	2	5	XI	3	Good	Good	Good	Good	Good	Good	Good	Good	Good	Good	Good	Good	Good	Good	Good	Good	Good	Good	Good	Good	Good	Good	Good	Good	Good	Good	Good	Good	Good	Good	Good	Good	Partially agree	Partially agree	Partially agree	Partially agree	Partially agree	Partially agree	Partially agree	Partially agree	Partially agree	Partially agree	Partially agree	Partially agree
26	18	2	4	XI	2	Not at all	Not at all	Not at all	Not at all	Not at all	Not at all	Very little	Very little	Very little	Very little	Not at all	Not at all	Not at all	Not at all	Very little	Very little	Very little	Very little	Very little	Very little	Very little	Very little	Very little	Very little	Very little	Very little	Very little	Very little	Very little	Not at all	Not at all	Not at all	Partially disagree	Partially agree	Partially agree	Partially agree	Partially agree	Neither agree nor disagree	Partially agree	Neither agree nor disagree	Neither agree nor disagree	Neither agree nor disagree	Partially disagree	Neither agree nor disagree
27	16	1	1	X	1	Very little	Very little	Very little	Very little	Very little	Not at all	Very little	Very little	Very little	Very little	Very little	Very little	Very little	Very little	Very little	Very little	Fair	Fair	Very little	Fair	Very little	Very little	Very little	Very little	Very little	Very little	Not at all	Fair	Very little	Fair	Fair	Fair	Partially disagree	Partially disagree	Partially disagree	Partially disagree	Partially disagree	Partially disagree	Strongly disagree	Partially disagree	Partially disagree	Partially disagree	Partially disagree	Partially disagree
28	15	2	1	X	1	Fair	Fair	Fair	Very little	Very little	Very little	Very little	Very little	Fair	Fair	Fair	Very little	Fair	Fair	Good	Fair	Good	Good	Good	Good	Fair	Good	Good	Fair	Fair	Fair	Fair	Fair	Fair	Good	Good	Very little	Neither agree nor disagree	Strongly agree	Partially agree	Strongly agree	Partially agree	Partially agree	Strongly agree	Partially agree	Neither agree nor disagree	Neither agree nor disagree	Neither agree nor disagree	Neither agree nor disagree
29	16	2	2	XI	1	Excellent	Excellent	Excellent	Excellent	Excellent	Excellent	Excellent	Excellent	Excellent	Excellent	Excellent	Excellent	Excellent	Excellent	Excellent	Excellent	Excellent	Excellent	Excellent	Excellent	Excellent	Excellent	Excellent	Excellent	Excellent	Excellent	Excellent	Excellent	Excellent	Good	Good	Good	Strongly agree	Strongly agree	Strongly agree	Strongly agree	Strongly agree	Strongly agree	Strongly agree	Strongly agree	Strongly agree	Strongly agree	Strongly agree	Partially agree
32	16	2	5	XI	3	Good	Not at all	Very little	Good	Very little	Very little	Good	Very little	Good	Very little	Very little	Good	Very little	Very little	Good	Very little	Excellent	Very little	Very little	Good	Very little	Good	Good	Very little	Very little	Very little	Good	Good	Good	Good	Very little	Very little	Partially agree	Partially agree	Strongly agree	Partially agree	Strongly agree	Strongly agree	Strongly agree	Strongly agree	Strongly agree	Partially agree	Partially agree	Partially agree
33	17	2	4	XI	2	Very little	Fair	Fair	Fair	Very little	Very little	Very little	Fair	Very little	Fair	Very little	Very little	Fair	Fair	Good	Excellent	Good	Good	Excellent	Good	Excellent	Excellent	Good	Good	Excellent	Excellent	Good	Good	Good	Good	Good	Good	Strongly agree	Partially agree	Strongly agree	Partially agree	Strongly agree	Partially agree	Partially agree	Strongly agree	Strongly agree	Partially agree	Partially agree	Strongly agree
34	17	1	1	XI	1	Good	Fair	Fair	Fair	Good	Good	Good	Good	Good	Fair	Fair	Good	Good	Good	Good	Good	Good	Good	Good	Good	Good	Good	Good	Good	Good	Fair	Good	Fair	Fair	Good	Good	Fair	Partially agree	Partially agree	Strongly agree	Partially agree	Partially agree	Partially agree	Strongly agree	Neither agree nor disagree	Neither agree nor disagree	Strongly agree	Partially agree	Strongly agree
35	16	2	4	XI	2	Very little	Very little	Very little	Very little	Very little	Very little	Fair	Fair	Very little	Fair	Very little	Very little	Very little	Very little	Very little	Fair	Fair	Fair	Fair	Fair	Fair	Fair	Fair	Very little	Very little	Very little	Very little	Very little	Very little	Very little	Very little	Very little	Strongly agree	Strongly agree	Strongly agree	Strongly agree	Strongly agree	Strongly agree	Strongly agree	Strongly agree	Strongly agree	Strongly agree	Strongly agree	Strongly agree
36	16	2	4	XI	2	Very little	Fair	Very little	Fair	Very little	Very little	Fair	Very little	Fair	Fair	Very little	Fair	Very little	Very little	Good	Good	Good	Good	Good	Good	Good	Fair	Fair	Fair	Very little	Fair	Fair	Very little	Very little	Very little	Very little	Fair	Neither agree nor disagree	Partially agree	Partially agree	Partially agree	Neither agree nor disagree	Neither agree nor disagree	Partially agree	Partially agree	Neither agree nor disagree	Neither agree nor disagree	Partially agree	Neither agree nor disagree
37	17	2	2	XI	1	Excellent	Good	Good	Good	Excellent	Excellent	Excellent	Excellent	Excellent	Excellent	Excellent	Excellent	Excellent	Excellent	Excellent	Good	Excellent	Fair	Good	Good	Good	Good	Good	Excellent	Excellent	Good	Good	Good	Good	Very little	Good	Good	Strongly agree	Strongly agree	Strongly agree	Strongly agree	Strongly agree	Strongly agree	Strongly agree	Strongly agree	Strongly agree	Partially agree	Strongly agree	Strongly agree
38	16	1	1	X	5	Fair	Excellent	Excellent	Very little	Good	Excellent	Excellent	Excellent	Good	Excellent	Very little	Excellent	Excellent	Excellent	Excellent	Excellent	Excellent	Excellent	Excellent	Excellent	Excellent	Excellent	Excellent	Good	Good	Excellent	Excellent	Excellent	Excellent	Fair	Very little	Very little	Partially disagree	Partially disagree	Partially disagree	Partially disagree	Partially disagree	Partially disagree	Partially disagree	Partially disagree	Partially disagree	Strongly agree	Partially agree	Partially agree
39	16	2	5	XI	3	Excellent	Excellent	Excellent	Excellent	Good	Fair	Excellent	Excellent	Excellent	Excellent	Excellent	Excellent	Excellent	Excellent	Excellent	Excellent	Excellent	Excellent	Excellent	Excellent	Excellent	Excellent	Excellent	Good	Excellent	Excellent	Excellent	Excellent	Good	Good	Excellent	Excellent	Strongly agree	Strongly agree	Strongly agree	Strongly agree	Strongly agree	Strongly agree	Strongly agree	Strongly agree	Strongly agree	Strongly agree	Strongly agree	Strongly agree
40	17	1	1	XI	1	Excellent	Excellent	Good	Good	Fair	Good	Good	Good	Excellent	Good	Good	Excellent	Excellent	Good	Excellent	Excellent	Excellent	Good	Excellent	Excellent	Excellent	Good	Good	Excellent	Excellent	Good	Excellent	Excellent	Good	Excellent	Excellent	Fair	Partially agree	Strongly agree	Strongly agree	Partially agree	Partially agree	Strongly agree	Strongly agree	Strongly agree	Partially agree	Neither agree nor disagree	Strongly agree	Partially agree
41	16	1	1	XI	1	Good	Good	Good	Good	Good	Good	Good	Good	Good	Good	Good	Good	Good	Good	Good	Good	Good	Good	Good	Good	Good	Good	Good	Good	Good	Good	Good	Good	Good	Good	Good	Good	Partially agree	Partially agree	Partially agree	Partially agree	Partially agree	Partially agree	Partially agree	Partially agree	Partially agree	Partially agree	Partially agree	Partially agree
42	16	2	5	XI	3	Fair	Fair	Fair	Fair	Fair	Fair	Fair	Fair	Fair	Fair	Fair	Fair	Fair	Fair	Fair	Good	Good	Good	Fair	Fair	Fair	Fair	Good	Fair	Fair	Good	Good	Good	Fair	Fair	Fair	Fair	Partially agree	Partially agree	Partially agree	Partially agree	Partially agree	Partially agree	Partially agree	Partially agree	Partially agree	Partially agree	Partially agree	Partially agree
43	17	2	4	XI	2	Good	Fair	Good	Good	Fair	Fair	Good	Good	Fair	Good	Fair	Good	Good	Very little	Fair	Good	Good	Good	Fair	Very little	Fair	Good	Fair	Fair	Fair	Good	Fair	Fair	Fair	Fair	Very little	Very little	Strongly agree	Strongly agree	Partially agree	Partially agree	Strongly agree	Partially agree	Neither agree nor disagree	Partially agree	Partially agree	Partially agree	Partially agree	Strongly agree
45	16	1	1	XI	1	Good	Good	Fair	Fair	Good	Good	Good	Good	Good	Good	Fair	Fair	Fair	Fair	Excellent	Excellent	Excellent	Excellent	Excellent	Good	Excellent	Excellent	Good	Excellent	Excellent	Good	Fair	Good	Good	Good	Good	Good	Partially agree	Partially agree	Partially agree	Partially agree	Partially agree	Partially agree	Partially agree	Strongly agree	Strongly agree	Strongly agree	Partially agree	Partially agree
47	17	2	4	XI	2	Fair	Not at all	Not at all	Not at all	Very little	Very little	Not at all	Very little	Fair	Very little	Not at all	Very little	Not at all	Very little	Not at all	Fair	Not at all	Fair	Fair	Not at all	Not at all	Fair	Not at all	Not at all	Fair	Not at all	Not at all	Not at all	Not at all	Not at all	Not at all	Not at all	Strongly disagree	Strongly disagree	Strongly disagree	Strongly disagree	Partially disagree	Strongly disagree	Strongly disagree	Strongly disagree	Strongly disagree	Strongly disagree	Partially disagree	Strongly disagree
48	17	2	1	XI	1	Excellent	Excellent	Excellent	Excellent	Excellent	Excellent	Excellent	Excellent	Excellent	Excellent	Excellent	Excellent	Excellent	Excellent	Excellent	Excellent	Excellent	Excellent	Excellent	Excellent	Excellent	Excellent	Excellent	Good	Good	Good	Good	Good	Good	Excellent	Excellent	Excellent	Strongly agree	Strongly agree	Strongly agree	Strongly agree	Strongly agree	Strongly agree	Strongly agree	Strongly agree	Strongly agree	Strongly agree	Strongly agree	Strongly agree
51	17	2	4	XI	2	Very little	Very little	Very little	Very little	Very little	Very little	Very little	Very little	Very little	Very little	Very little	Very little	Very little	Very little	Very little	Very little	Very little	Very little	Very little	Very little	Very little	Very little	Very little	Very little	Very little	Very little	Very little	Very little	Very little	Very little	Very little	Very little	Partially agree	Partially agree	Partially agree	Partially agree	Partially agree	Partially agree	Partially agree	Partially agree	Partially agree	Partially agree	Partially agree	Partially agree
53	16	1	1	XI	1	Fair	Fair	Fair	Fair	Fair	Fair	Very little	Fair	Excellent	Excellent	Excellent	Excellent	Excellent	Excellent	Excellent	Excellent	Excellent	Excellent	Excellent	Excellent	Excellent	Excellent	Excellent	Fair	Fair	Fair	Fair	Fair	Fair	Fair	Fair	Fair	Strongly agree	Strongly agree	Strongly agree	Strongly agree	Strongly agree	Strongly agree	Strongly agree	Strongly agree	Strongly agree	Strongly agree	Partially agree	Strongly agree
54	17	2	4	XI	6	Good	Good	Good	Fair	Fair	Fair	Fair	Fair	Good	Fair	Good	Good	Fair	Good	Fair	Good	Fair	Good	Good	Excellent	Excellent	Good	Good	Fair	Fair	Fair	Good	Good	Good	Fair	Fair	Fair	Partially disagree	Partially disagree	Partially disagree	Partially disagree	Partially disagree	Partially disagree	Partially disagree	Strongly disagree	Strongly disagree	Partially disagree	Partially disagree	Strongly disagree
55	17	2	4	XI	2	Fair	Very little	Very little	Not at all	Very little	Not at all	Fair	Fair	Very little	Fair	Fair	Very little	Not at all	Very little	Fair	Not at all	Not at all	Very little	Not at all	Very little	Fair	Not at all	Not at all	Not at all	Very little	Very little	Fair	Fair	Fair	Not at all	Not at all	Very little	Strongly disagree	Partially disagree	Partially disagree	Partially disagree	Strongly disagree	Strongly disagree	Strongly disagree	Strongly disagree	Partially disagree	Neither agree nor disagree	Neither agree nor disagree	Partially disagree
[truncated: 10 more columns]
